# Supplementary material for: Difference in miRNA Expression in Functioning and Silent Corticotroph Pituitary Adenomas Indicates the Role of miRNA in the Regulation of Corticosteroid Receptors
Source: Int J Mol Sci. 2022 Mar 5;23(5):2867. doi: 10.3390/ijms23052867 (PMC8911444; doi:10.3390/ijms23052867)
Supplement: Supplementary file 1 [file ijms-23-02867-s001.zip]

Archive with 1 entries (1 files):
- ijms-1596079-supplementary.pdf
